# Supplementary material for: Antioxidant Properties of Gluten-Free Pasta Enriched with Vegetable By-Products
Source: Molecules. 2022 Dec 16;27(24):8993. doi: 10.3390/molecules27248993 (PMC9784952; doi:10.3390/molecules27248993)
Supplement: Supplementary file 1 [file molecules-27-08993-s001.zip]

Archive with 1 entries (1 files):
- molecules-2046758-supplementary.pdf
